# Supplementary material for: Expanding the Anti-Phl p 7 Antibody Toolkit: An Anti-Idiotype Nanobody Inhibitor
Source: Antibodies (Basel). 2023 Nov 16;12(4):75. doi: 10.3390/antib12040075 (PMC10660547; doi:10.3390/antib12040075)
Supplement: Supplementary file 1 [file antibodies-12-00075-s001.zip]

Archive with 1 entries (1 files):
- antibodies-2590729-supplementary.pdf
